# Supplementary material for: Exploring the behavioral determinants of COVID-19 vaccine acceptance among an urban population in Bangladesh: Implications for behavior change interventions
Source: PLoS One. 2021 Aug 23;16(8):e0256496. doi: 10.1371/journal.pone.0256496 (PMC8382171; doi:10.1371/journal.pone.0256496)
Supplement: S2 File — (XLSX) [file pone.0256496.s002.xlsx]

## Sheet: Study Description
Study Description
Country:
Area 1:
Area 2:					(add additional areas if required)
Date BA study was completed:
NGO/PVO name:
Details of study/executive summary:
Link for downloading this study (if available):
Behavior statement:
Country:
Area 1:
Area 2:
Date BA study was completed:
NGO/PVO name:
Details of study/executive summary:
Link for downloading this study (if available):
Behavior statement:
Country:
Area 1:
Area 2:
Date BA study was completed:
NGO/PVO name:
Details of study/executive summary:
Link for downloading this study (if available):
Behavior statement:
Country:
Area 1:
Area 2:
Date BA study was completed:
NGO/PVO name:
Details of study/executive summary:
Link for downloading this study (if available):
Behavior statement:
Country:
Area 1:
Area 2:
Date BA study was completed:
NGO/PVO name:
Details of study/executive summary:
Link for downloading this study (if available):
Behavior statement:

## Sheet: BA Results, C-19 Vaccines
Barrier Analysis Tabulation Sheet
Acceptance of COVID-19 Vaccines (Dhaka, Bangladesh
Tom_Davis@wvi.org
Total Doers	45
Total Non-doers	45
p-value to show results: p<	0.01	(Adjust if you want to use a different p-value, such as p<0.05)
Estimated Prevalence of Behavior	0.81	(If unknown, leave as 75%)
Determinants	Doers Giving Response	Non-Doers Giving Response	Doers NOT Giving Response	Non-Doers NOT Giving Response	Doers %	Non-Doers %	Diff.	Odds Ratio	SE	Confidence Interval		Estim. Relative Risk	p-value	Doers		Non-doers
										Lower Limit	Upper Limit
1: Self-Efficacy: What would make it easier?
If vaccine is provided by government health centers or hospitals	23	5	22	40	0.511111	0.111111	0.4	8.36364	0.560297	2.78908	25.0801	1.35728	3.64193e-05	Doers are 1.4 more likely to give this response than Non-Doers.
School-based vaccination centers	21	8	24	37	0.466667	0.177778	0.288889	4.04688	0.491236	1.54515	10.5991	1.24993	0.00313817	Doers are 1.2 more likely to give this response than Non-Doers.
If proper health and safety (COVID-19) protocols are maintained while giving vaccine	20	8	25	37	0.444444	0.177778	0.266667	3.7	0.491962	1.4107	9.7044	1.2316	0.00577151	Doers are 1.2 more likely to give this response than Non-Doers.
If the vaccines are given at home	15	27	30	18	0.333333	0.6	-0.266667	0.333333	0.438854	0.141032	0.787841	0.802083	0.00980139			Non-doers are 1.2 more likely to give this response than Doers.
If the vaccines are provided by establishing kiosks	18	4	27	41	0.4	0.0888889	0.311111	6.83333	0.605791	2.08436	22.4023	1.289	0.000550809	Doers are 1.3 more likely to give this response than Non-Doers.
When the vaccine is truly effective	12	15	33	30	0.266667	0.333333	-0.0666667	0.727273	0.462208	0.293939	1.79944	0.938164	0.322979
If the vaccines are provided in every house	15	27	30	18	0.333333	0.6	-0.266667	0.333333	0.438854	0.141032	0.787841	0.802083	0.00980139			Non-doers are 1.2 more likely to give this response than Doers.
If vaccines is pushed by experienced health workers	14	9	31	36	0.311111	0.2	0.111111	1.80645	0.49252	0.687995	4.74316	1.10567	0.166934
Community/Para-based vaccination campaign	10	5	35	40	0.222222	0.111111	0.111111	2.28571	0.594619	0.712643	7.33114	1.13496	0.128795
Awanreness raising on the positive aspects through social media, TV, mike	9	16	36	29	0.2	0.355556	-0.155556	0.453125	0.485666	0.174908	1.17388	0.839061	0.0786169
When the vaccines do not have any side effects	4	16	41	29	0.0888889	0.355556	-0.266667	0.176829	0.609404	0.0535574	0.583834	0.601522	0.00223238			Non-doers are 1.7 more likely to give this response than Doers.
Mosque-based vaccination program	8	5	37	40	0.177778	0.111111	0.0666667	1.72973	0.614025	0.51917	5.76298	1.0933	0.275086
Prior notice on the schedule and maintaining that schedule	16	7	29	38	0.355556	0.155556	0.2	2.99507	0.515903	1.08959	8.2329	1.18569	0.0259155
Equal opportunity	8	6	37	39	0.177778	0.133333	0.0444444	1.40541	0.5868	0.444946	4.43911	1.06065	0.386083
Vaccine distribution by NGO	8	4	37	41	0.177778	0.0888889	0.0888889	2.21622	0.653006	0.616257	7.97007	1.12767	0.17647
Enough human resources	12	10	33	35	0.266667	0.222222	0.0444444	1.27273	0.492146	0.485079	3.33932	1.04459	0.403341
Having vaccine at the workplace	3	5	42	40	0.0666667	0.111111	-0.0444444	0.571429	0.762983	0.128085	2.54933	0.879544	0.356806
2: Self-Efficacy: What would make it Difficult?
If the vaccinators are not skilled	16	6	29	39	0.355556	0.133333	0.222222	3.58621	0.537857	1.24969	10.2913	1.2091	0.0129612
If there is no health measures in the vaccination center due to overcrowd (Risk of getting infected with COVID-19 while vaccinating)	18	4	27	41	0.4	0.0888889	0.311111	6.83333	0.605791	2.08436	22.4023	1.289	0.000550809	Doers are 1.3 more likely to give this response than Non-Doers.
If the vaccine is not effective	13	22	32	23	0.288889	0.488889	-0.2	0.424716	0.443966	0.177905	1.01393	0.836527	0.0414979
If the vaccinator do not follow proper COVID-19 preventive measures	19	7	26	38	0.422222	0.155556	0.266667	3.96703	0.510163	1.45951	10.7826	1.23601	0.00488252	Doers are 1.2 more likely to give this response than Non-Doers.
If there is corruption, syndicate and misuse of power while distribution	13	19	32	26	0.288889	0.422222	-0.133333	0.555921	0.446392	0.231759	1.33349	0.886625	0.1354
If the vaccines are provided by organizations other than government hospitals or health centers	6	9	39	36	0.133333	0.2	-0.0666667	0.615385	0.575497	0.199193	1.90116	0.899895	0.286405
If it requires more time to get vaccinated	4	9	41	36	0.0888889	0.2	-0.111111	0.390244	0.642868	0.110692	1.3758	0.789357	0.114835
If the vaccination center is far from home	12	8	33	37	0.266667	0.177778	0.0888889	1.68182	0.515425	0.612407	4.61868	1.0922	0.223744
When the vaccine has severe side-effects	3	22	42	23	0.0666667	0.488889	-0.422222	0.0746753	0.667889	0.0201678	0.2765	0.414848	5.39589e-06			Non-doers are 2.4 more likely to give this response than Doers.
If there is bribery	2	12	43	33	0.0444444	0.266667	-0.222222	0.127907	0.798055	0.0267655	0.611241	0.490161	0.00353202			Non-doers are 2 more likely to give this response than Doers.
If political leaders influence to get vaccine to their favorite people	5	8	40	37	0.111111	0.177778	-0.0666667	0.578125	0.614025	0.173521	1.92615	0.884874	0.275086
When it require more waiting time in the center	4	13	41	32	0.0888889	0.288889	-0.2	0.24015	0.618517	0.0714481	0.807189	0.671308	0.0145726
			45	45	0	0	0		#DIV/0!				1
3. Perceived Positive Consequences (Advantages)
Reduce the risk of COVID infection	30	16	15	29	0.666667	0.355556	0.311111	3.625	0.443827	1.51885	8.6517	1.29188	0.00290595	Doers are 1.3 more likely to give this response than Non-Doers.
Our health will be protected	18	9	27	36	0.4	0.2	0.2	2.66667	0.481125	1.03855	6.84716	1.17495	0.0323515
Can move easily	14	15	31	30	0.311111	0.333333	-0.0222222	0.903226	0.451317	0.372931	2.18758	0.980563	0.5
Will get fearless life	17	14	28	31	0.377778	0.311111	0.0666667	1.34439	0.445224	0.561749	3.21741	1.05576	0.328835
We can attend social and cultural activities	14	3	31	42	0.311111	0.0666667	0.244444	6.32258	0.678844	1.67128	23.9187	1.25473	0.00293175	Doers are 1.3 more likely to give this response than Non-Doers.
Elderly people and children can easily move here and there	8	3	37	42	0.177778	0.0666667	0.111111	3.02703	0.713561	0.747516	12.2578	1.16389	0.0982993
Children can start their school again	17	5	28	40	0.377778	0.111111	0.266667	4.85714	0.565277	1.60401	14.708	1.24893	0.00307939	Doers are 1.2 more likely to give this response than Non-Doers.
All economic activities will get back to normal and increase	19	9	26	36	0.422222	0.2	0.222222	2.92308	0.479564	1.1419	7.48262	1.19231	0.019726
Reduction in COVID-19-related costs (mask, hand sanitizer, detergents, primary medicine, COVID-19 test etc).	16	3	29	42	0.355556	0.0666667	0.288889	7.72414	0.673888	2.0617	28.9385	1.28328	0.000720527	Doers are 1.3 more likely to give this response than Non-Doers.
Anxiety free life	9	2	36	43	0.2	0.0444444	0.155556	5.375	0.813723	1.09075	26.487	1.21675	0.0247811
New Employment/income source will be increased	17	3	28	42	0.377778	0.0666667	0.311111	8.5	0.672072	2.27688	31.732	1.29812	0.000342564	Doers are 1.3 more likely to give this response than Non-Doers.
Use of public transportation	5	2	40	43	0.111111	0.0444444	0.0666667	2.6875	0.865018	0.493208	14.6442	1.14475	0.217021
Family members will be safe	12	8	33	37	0.266667	0.177778	0.0888889	1.68182	0.515425	0.612407	4.61868	1.0922	0.223744
Attend prayers in congregation	16	4	29	41	0.355556	0.0888889	0.266667	5.65517	0.609404	1.71282	18.6716	1.25787	0.00223238	Doers are 1.3 more likely to give this response than Non-Doers.
Won't need to follow health measures (social distance, wear mask and frequent handwashing)	23	12	22	33	0.511111	0.266667	0.244444	2.875	0.450077	1.18994	6.94626	1.20445	0.0149587
No positive outcome		5		40		0.111111
4. Perceived Negative Consequences (Disadvantages)									#DIV/0!
Weakness	23	9	22	36	0.511111	0.2	0.311111	4.18182	0.477307	1.64087	10.6575	1.2675	0.00192643	Doers are 1.3 more likely to give this response than Non-Doers.
Bodyache	15	5	30	40	0.333333	0.111111	0.222222	4	0.570088	1.30855	12.2272	1.21756	0.0104972
Women may get beared and mustache	4	13	41	32	0.0888889	0.288889	-0.2	0.24015	0.618517	0.0714481	0.807189	0.671308	0.0145726
Fever	18	12	27	33	0.4	0.266667	0.133333	1.83333	0.454124	0.752806	4.46478	1.11269	0.131721
Itching and skin problem	17	3	28	42	0.377778	0.0666667	0.311111	8.5	0.672072	2.27688	31.732	1.29812	0.000342564	Doers are 1.3 more likely to give this response than Non-Doers.
Life threatening side effects	7	24	38	21	0.155556	0.533333	-0.377778	0.161184	0.508388	0.0595078	0.436588	0.6261	0.000153754			Non-doers are 1.6 more likely to give this response than Doers.
Unknown diseases	6	18	39	27	0.133333	0.4	-0.266667	0.230769	0.533761	0.0810647	0.656937	0.682274	0.00397479			Non-doers are 1.5 more likely to give this response than Doers.
Different chronic diseases (Cancer, Kidney, diabetes)	9	19	36	26	0.2	0.422222	-0.222222	0.342105	0.479564	0.133643	0.875736	0.78211	0.019726
Infertility	3	15	42	30	0.0666667	0.333333	-0.266667	0.142857	0.676123	0.0379642	0.537564	0.537338	0.0014738			Non-doers are 1.9 more likely to give this response than Doers.
Convulsion	4	11	41	34	0.0888889	0.244444	-0.155556	0.301552	0.62826	0.088019	1.03311	0.726125	0.0436859
Hormonal imbalance	5	7	40	38	0.111111	0.155556	-0.0444444	0.678571	0.627832	0.198232	2.32283	0.920539	0.378893
Vomitting and dizziness	8	4	37	41	0.177778	0.0888889	0.0888889	2.21622	0.653006	0.616257	7.97007	1.12767	0.17647
People would get reluctant on following health measures	9	3	36	42	0.2	0.0666667	0.133333	3.5	0.704295	0.880156	13.918	1.1813	0.0592137
			45	45	0	0	0		#DIV/0!				1
5. Perceived Social Norms: Proportion of people you know will get vaccine?									#DIV/0!
a. Most people would get the vaccine	38	12	7	33	0.844444	0.266667	0.577778	14.9286	0.531798	5.26432	42.3345	1.96059	2.32472e-08	Doers are 2 more likely to give this response than Non-Doers.
b. About half of people would get it	7	17	38	28	0.155556	0.377778	-0.222222	0.303406	0.513528	0.110892	0.830132	0.747191	0.0153539
c. Very few people would get it	1	13	44	32	0.0222222	0.288889	-0.266667	0.0559441	1.06344	0.00695885	0.449749	0.28908	0.000381933			Non-doers are 3.5 more likely to give this response than Doers.
d. Don't know / won't say		3	45	42	0	0.0666667	-0.0666667	0	#DIV/0!			0	0.120787
6. Perceived Social Norms: Who approves?
Father	23	12	22	33	0.511111	0.266667	0.244444	2.875	0.450077	1.18994	6.94626	1.20445	0.0149587
Mother	18	5	27	40	0.4	0.111111	0.288889	5.33333	0.563554	1.76723	16.0955	1.26508	0.00159199	Doers are 1.3 more likely to give this response than Non-Doers.
Spouse	12	12	33	33	0.266667	0.266667	0	1	0.476731	0.392824	2.54567	1	0.594014
Other family members	14	7	31	38	0.311111	0.155556	0.155556	2.45161	0.52236	0.880664	6.82485	1.15238	0.0668653
Son	12	8	33	37	0.266667	0.177778	0.0888889	1.68182	0.515425	0.612407	4.61868	1.0922	0.223744
Daughter	11	5	34	40	0.244444	0.111111	0.133333	2.58824	0.58764	0.818077	8.18866	1.15302	0.0834035
Friends	28	17	17	28	0.622222	0.377778	0.244444	2.7128	0.434828	1.15687	6.36138	1.21352	0.0172203
Neighbors	8	8	37	37	0.177778	0.177778	0	1	0.551411	0.339336	2.94693	1	0.608221
Teachers	7	1	38	44	0.155556	0.0222222	0.133333	8.10526	1.09174	0.953801	68.8774	1.23038	0.029125
Colleaugues	16	9	29	36	0.355556	0.2	0.155556	2.2069	0.485666	0.851872	5.71728	1.14068	0.0786169
7. Social Norms: Who disapproves?
No one disapproves	32	3	13	42	0.711111	0.0666667	0.644444	34.4615	0.682141	9.05075	131.215	1.72001	9.40335e-11	Doers are 1.7 more likely to give this response than Non-Doers.
Father	9	11	36	34	0.2	0.244444	-0.0444444	0.772727	0.509126	0.284872	2.09606	0.94936	0.400185
Mother	6	18	39	27	0.133333	0.4	-0.266667	0.230769	0.533761	0.0810647	0.656937	0.682274	0.00397479			Non-doers are 1.5 more likely to give this response than Doers.
Spouse	4	9	41	36	0.0888889	0.2	-0.111111	0.390244	0.642868	0.110692	1.3758	0.789357	0.114835
Elderly member/relatives	7	18	38	27	0.155556	0.4	-0.244444	0.276316	0.51163	0.101367	0.753207	0.727723	0.00880228			Non-doers are 1.4 more likely to give this response than Doers.
Son		3	45	42	0	0.0666667	-0.0666667	0	#DIV/0!			0	0.120787
Daughter	1	5	44	40	0.0222222	0.111111	-0.0888889	0.181818	1.11702	0.0203617	1.62353	0.558368	0.101386
Friends	7	14	38	31	0.155556	0.311111	-0.155556	0.407895	0.52236	0.146523	1.13551	0.810924	0.0668653
The people who will not take the vaccine	3	13	42	32	0.0666667	0.288889	-0.222222	0.175824	0.682141	0.0461773	0.669466	0.584548	0.00567076			Non-doers are 1.7 more likely to give this response than Doers.
8. Perceived Social Norms: Will most of your close family and friends would want you to get a COVID-19 vaccine
A. Yes	32	18	13	27	0.711111	0.4	0.311111	3.69231	0.448069	1.53424	8.88591	1.31383	0.00275298	Doers are 1.3 more likely to give this response than Non-Doers.
B. No.	10	22	35	23	0.222222	0.488889	-0.266667	0.298701	0.466373	0.119744	0.745113	0.761284	0.00739375			Non-doers are 1.3 more likely to give this response than Doers.
C. Don't know / won't say	3	5	42	40	0.0666667	0.111111	-0.0444444	0.571429	0.762983	0.128085	2.54933	0.879544	0.356806
9. Perceived Social Norms: Will most of your community leaders and religious leaders want you to get a C-19 vaccine?
A. Yes	35	23	10	22	0.777778	0.511111	0.266667	3.34783	0.466373	1.34208	8.35118	1.31357	0.00739375	Doers are 1.3 more likely to give this response than Non-Doers.
B. No.	6	19	39	26	0.133333	0.422222	-0.288889	0.210526	0.532354	0.0741579	0.597662	0.663518	0.00209743			Non-doers are 1.5 more likely to give this response than Doers.
C. Don't know / won't say	4	3	41	42	0.0888889	0.0666667	0.0222222	1.36585	0.794691	0.287707	6.48423	1.05473	0.5
			45	45	0	0	0		#DIV/0!				1
10. Social Norms: Get it if doctor or nurse recommends?
a. Very likely	42	14	3	31	0.933333	0.311111	0.622222	31	0.678844	8.19441	117.275	3.17557	3.44946e-10	Doers are 3.2 more likely to give this response than Non-Doers.
b. Somewhat likely	3	20	42	25	0.0666667	0.444444	-0.377778	0.0892857	0.668687	0.024076	0.331116	0.444508	3.10361e-05			Non-doers are 2.2 more likely to give this response than Doers.
c. Not likely	1	9	44	36	0.0222222	0.2	-0.177778	0.0909091	1.07778	0.0109946	0.751683	0.383117	0.00752844			Non-doers are 2.6 more likely to give this response than Doers.
D. Don't know / won't say	1	2	44	43	0.0222222	0.0444444	-0.0222222	0.488636	1.24338	0.0427172	5.58944	0.836707	0.5
			45	45	0	0	0		#DIV/0!				1
11. Access - How difficult for you to get to the clinic where vaccines are normally offered?
a.Very difficult	8	28	37	17	0.177778	0.622222	-0.444444	0.131274	0.496553	0.0496026	0.347419	0.608337	1.56136e-05			Non-doers are 1.6 more likely to give this response than Doers.
B. Somewhat difficult	20	5	25	40	0.444444	0.111111	0.333333	6.4	0.561249	2.13027	19.2276	1.29913	0.000387288	Doers are 1.3 more likely to give this response than Non-Doers.
C. Not difficult at all	17	12	28	33	0.377778	0.266667	0.111111	1.66964	0.456261	0.682726	4.0832	1.09513	0.183563
C. Don't know / won't say			45	45	0	0	0		#DIV/0!				1
12. Access - Expected queue time
A. 0-30 mins	7	7	38	38	0.155556	0.155556	0	1	0.581675	0.319792	3.12703	1	0.613917
B. 31-60 mins	1	4	44	41	0.0222222	0.0888889	-0.0666667	0.232955	1.13891	0.0249926	2.17136	0.628691	0.180356
C. 1 hr - 1.5 hrs	3	6	42	39	0.0666667	0.133333	-0.0666667	0.464286	0.741249	0.108598	1.98495	0.828932	0.242251
D. 1.5 - 2.0 hrs	12	3	33	42	0.266667	0.0666667	0.2	5.09091	0.686134	1.32662	19.5364	1.22661	0.0106612
E. 2-3 hrs	22	25	23	20	0.488889	0.555556	-0.0666667	0.765217	0.423004	0.333977	1.75329	0.950589	0.336623
F. No time limit			45	45	0	0	0		#DIV/0!				1
			45	45	0	0	0		#DIV/0!				1
13. Perceived Risk / Susceptibility - Proportion of people in your community who have had C-19?					0	0	0		#DIV/0!
a. Very many people	12	6	33	39	0.266667	0.133333	0.133333	2.36364	0.553122	0.799381	6.98888	1.14314	0.093385
b. Some people	27	22	18	23	0.6	0.488889	0.111111	1.56818	0.426058	0.680344	3.61463	1.09117	0.198684
c. Very few people.	4	17	41	28	0.0888889	0.377778	-0.288889	0.160689	0.607394	0.0488608	0.528457	0.580993	0.00112549			Non-doers are 1.7 more likely to give this response than Doers.
d. No one.			45	45	0	0	0		#DIV/0!				1
e. Don't know / won't say	2		43	45	0.0444444	0	0.0444444		#DIV/0!			1.24548	0.247191
			45	45	0	0	0		#DIV/0!				1
14. Perceived Risk / Susceptibility - Likelihood of someone in your HH getting C-19 over next 3m?					0	0	0		#DIV/0!
a. Very likely	25	4	20	41	0.555556	0.0888889	0.466667	12.8125	0.603647	3.92463	41.8282	1.4273	1.53646e-06	Doers are 1.4 more likely to give this response than Non-Doers.
b. Somewhat likely	11	24	34	21	0.244444	0.533333	-0.288889	0.283088	0.457828	0.115401	0.694437	0.757304	0.00450381			Non-doers are 1.3 more likely to give this response than Doers.
c. Not likely at all	7	15	38	30	0.155556	0.333333	-0.177778	0.368421	0.518819	0.133265	1.01853	0.788732	0.0423243
d. Don't know / won't say	2	2	43	43	0.0444444	0.0444444	0	1	1.02299	0.134652	7.42656	1	0.691786
15. Perceived Risk / Susceptibility - How concerned are you about getting C-19?
a. Not concerned at all	5	1	40	44	0.111111	0.0222222	0.0888889	5.5	1.11702	0.61594	49.1119	1.20165	0.101386
b. A little concerned	5	21	40	24	0.111111	0.466667	-0.355556	0.142857	0.560612	0.0476101	0.428652	0.574627	0.000182071			Non-doers are 1.7 more likely to give this response than Doers.
c. Moderately concerned.	13	15	32	30	0.288889	0.333333	-0.0444444	0.8125	0.45626	0.332236	1.98701	0.960062	0.410084
d. Very concerned	22	8	23	37	0.488889	0.177778	0.311111	4.42391	0.490877	1.6903	11.5784	1.2691	0.00164779	Doers are 1.3 more likely to give this response than Non-Doers.
16. Severity - How serious if someone in your HH got C-19?
a. Very serious	27	12	18	33	0.6	0.266667	0.333333	4.125	0.454124	1.69381	10.0458	1.29503	0.00134065	Doers are 1.3 more likely to give this response than Non-Doers.
b. Somewhat serious	10	11	35	34	0.222222	0.244444	-0.0222222	0.883117	0.498891	0.332165	2.34792	0.976027	0.5
c. Not serious at all	8	16	37	29	0.177778	0.355556	-0.177778	0.391892	0.499009	0.147367	1.04215	0.805814	0.0470388
d. Don't know / won't say		6	45	39	0	0.133333	-0.133333	0	#DIV/0!			0	0.013082
17. Action Efficacy - Likelihood of getting C-19 after getting C-19 vaccine
a. Very likely	11	3	34	42	0.244444	0.0666667	0.177778	4.52941	0.690987	1.16913	17.5478	1.21221	0.0194677
b. Somewhat likely	22	6	23	39	0.488889	0.133333	0.355556	6.21739	0.530321	2.19882	17.5803	1.3137	0.000252963	Doers are 1.3 more likely to give this response than Non-Doers.
c. Not likely at all	2	19	43	26	0.0444444	0.422222	-0.377778	0.0636475	0.783804	0.013696	0.29578	0.353684	1.50668e-05			Non-doers are 2.8 more likely to give this response than Doers.
d. Don't know / won't say	10	17	35	28	0.222222	0.377778	-0.155556	0.470588	0.472344	0.186455	1.18771	0.849073	0.0834846
18. Trust (in information) - How much would you trust a C-19 vaccine?
a. Not trust it at all	2	14	43	31	0.0444444	0.311111	-0.266667	0.10299	0.791797	0.0218175	0.486168	0.442512	0.000844881			Non-doers are 2.3 more likely to give this response than Doers.
b. Trust it a little	6	23	39	22	0.133333	0.511111	-0.377778	0.147157	0.530321	0.0520431	0.416102	0.596216	0.00011675			Non-doers are 1.7 more likely to give this response than Doers.
c. Trust it a moderate amount	19	6	26	39	0.422222	0.133333	0.288889	4.75	0.532354	1.67319	13.4847	1.25862	0.00209743	Doers are 1.3 more likely to give this response than Non-Doers.
d. Trust it a lot	18	2	27	43	0.4	0.0444444	0.355556	14.3333	0.78476	3.07855	66.7342	1.33868	3.55354e-05	Doers are 1.3 more likely to give this response than Non-Doers.
e. Don't know / won't say			45	45	0	0	0		#DIV/0!				1
19. Safety: How safe would it be for you to get a C-19 vaccine?
a. Not safe at all	7	28	38	17	0.155556	0.622222	-0.466667	0.111842	0.513528	0.0408773	0.306005	0.570064	4.92476e-06			Non-doers are 1.8 more likely to give this response than Doers.
b. Mostly safe	26	8	19	37	0.577778	0.177778	0.4	6.32895	0.493072	2.4078	16.6358	1.35872	8.66492e-05	Doers are 1.4 more likely to give this response than Non-Doers.
c. Very safe	11	3	34	42	0.244444	0.0666667	0.177778	4.52941	0.690987	1.16913	17.5478	1.21221	0.0194677
d. Don't know / won't say	1	6	44	39	0.0222222	0.133333	-0.111111	0.147727	1.10229	0.0170285	1.28158	0.501748	0.0551314
20. If one has been infected with COVID-19, vaccination with the COVID-19 vaccine is unnecessary."
1. Agree a little	9	20	36	25	0.2	0.444444	-0.244444	0.3125	0.478423	0.122351	0.798164	0.764427	0.0116234
2. Agree a lot	5	14	40	31	0.111111	0.311111	-0.2	0.276786	0.573312	0.0899768	0.851445	0.713301	0.0184953
3. Disagree a little	11	4	34	41	0.244444	0.0888889	0.155556	3.31618	0.62826	0.967947	11.3612	1.18204	0.0436859
4. Disagree a lot	13	6	32	39	0.288889	0.133333	0.155556	2.64062	0.548161	0.901784	7.73234	1.16027	0.0599026
5. Don’t Know / Won’t say	7	1	38	44	0.155556	0.0222222	0.133333	8.10526	1.09174	0.953801	68.8774	1.23038	0.029125
21. Most people will eventually get infected with COVID-19, so getting the COVID-19 vaccine is unnecessary."
1. Agree a little	6	18	39	27	0.133333	0.4	-0.266667	0.230769	0.533761	0.0810647	0.656937	0.682274	0.00397479			Non-doers are 1.5 more likely to give this response than Doers.
2. Agree a lot	2	11	43	34	0.0444444	0.244444	-0.2	0.143763	0.802232	0.0298383	0.692663	0.517646	0.00694682			Non-doers are 1.9 more likely to give this response than Doers.
3. Disagree a little	8	8	37	37	0.177778	0.177778	0	1	0.551411	0.339336	2.94693	1	0.608221
4. Disagree a lot	28	6	17	39	0.622222	0.133333	0.488889	10.7059	0.53558	3.74738	30.5856	1.46451	1.38861e-06	Doers are 1.5 more likely to give this response than Non-Doers.
5. Don’t Know / Won’t say	1	1	44	44	0.0222222	0.0222222	0	1	1.43019	0.060617	16.497	1	0.752809
Agree a little / Agree a lot	8	29	37	16	0.177778	0.644444	-0.466667	0.119292	0.499009	0.0448586	0.317231	0.595271	6.19724e-06			Non-doers are 1.7 more likely to give this response than Doers.
22. Divine Will - Does God/Allah/the gods approve or disapprove of people getting C-19 vaccine?
a. Believe God/Allah/gods approve	36	35	9	10	0.8	0.777778	0.0222222	1.14286	0.517166	0.414736	3.14929	1.02653	0.5
b. Believe God/Allah/gods does not approve	1		44	45	0.0222222	0	0.0222222		#DIV/0!			1.2399	0.5
c. Believe God/Allah/gods does not approve or disapprove		3	45	42	0	0.0666667	-0.0666667	0	#DIV/0!			0	0.120787
d. Don't know / won't say	8	7	37	38	0.177778	0.155556	0.0222222	1.17375	0.566745	0.386501	3.56449	1.02959	0.5
23. Divine Will - Agree/disagree with "whether I get C-19 or not is purely a matter of God's will or chance."
a. Agree a little	10	15	35	30	0.222222	0.333333	-0.111111	0.571429	0.478091	0.223873	1.45855	0.888454	0.173352
b. Agree a lot	2	4	43	41	0.0444444	0.0888889	-0.0444444	0.476744	0.89311	0.0828046	2.74484	0.83291	0.338298
c. Disagree a little	7	13	38	32	0.155556	0.288889	-0.133333	0.453441	0.526637	0.161525	1.27293	0.834152	0.102143
d. Disagree a lot	26	13	19	32	0.577778	0.288889	0.288889	3.36842	0.446392	1.40427	8.07985	1.24862	0.00513164	Doers are 1.2 more likely to give this response than Non-Doers.
24. Culture - Any cultural or religious reasons you would not get C-19 vaccine?					0	0	0		#DIV/0!
a. Yes	11	25	34	20	0.244444	0.555556	-0.311111	0.258824	0.458608	0.105349	0.635885	0.74227	0.00241284			Non-doers are 1.3 more likely to give this response than Doers.
b. No	30	18	15	27	0.666667	0.4	0.266667	3	0.438854	1.26929	7.09057	1.24675	0.00980139	Doers are 1.2 more likely to give this response than Non-Doers.
c. Don't know / won't say	1	2	44	43	0.0222222	0.0444444	-0.0222222	0.488636	1.24338	0.0427172	5.58944	0.836707	0.5
25. (If yes to 24:) What reasons					0	0	0		#DIV/0!
Use of pork fat while making vaccine- Islam does not allow this.	5	19	40	26	0.111111	0.422222	-0.311111	0.171053	0.562222	0.0568273	0.514876	0.609334	0.000797723			Non-doers are 1.6 more likely to give this response than Doers.
Use of haram ingredients in the vaccine	8	21	37	24	0.177778	0.466667	-0.288889	0.247104	0.491236	0.0943478	0.647185	0.71308	0.00313817			Non-doers are 1.4 more likely to give this response than Doers.
26. Would you trust the information that government representatives and politicians provide on the safety and effectiveness of COVID-19 vaccines?
a. Very low level of trust	12	13	33	32	0.266667	0.288889	-0.0222222	0.895105	0.470966	0.355614	2.25304	0.978746	0.5
b. Somewhat low level of trust	19	23	26	22	0.422222	0.511111	-0.0888889	0.698997	0.424295	0.304304	1.60562	0.933432	0.263217
c. Somewhat high level of trust	12	7	33	38	0.266667	0.155556	0.111111	1.97403	0.531798	0.696109	5.59794	1.11724	0.150783
d. Very high level of trust	2	1	43	44	0.0444444	0.0222222	0.0222222	2.04651	1.24338	0.178909	23.4098	1.10985	0.5
e. Don’t know / Won’t say	0	1	45	44	0	0.0222222	-0.0222222	0	#DIV/0!			0	0.5
									#DIV/0!
27.Would you trust the information that religious leaders provide on the safety and effectiveness of COVID-19 vaccines?
a. Very low level of trust	17	12	28	33	0.377778	0.266667	0.111111	1.66964	0.456261	0.682726	4.0832	1.09513	0.183563
b. Somewhat low level of trust.	14	15	31	30	0.311111	0.333333	-0.0222222	0.903226	0.451317	0.372931	2.18758	0.980563	0.5
c. Somewhat high level of trust	6	14	39	31	0.133333	0.311111	-0.177778	0.340659	0.544054	0.117277	0.989528	0.766776	0.0371578
d. Very high level of trust.	3	3	42	42	0.0666667	0.0666667	0	1	0.845154	0.190805	5.24095	1	0.661702
e. Don't know / won't say	5	1	40	44	0.111111	0.0222222	0.0888889	5.5	1.11702	0.61594	49.1119	1.20165	0.101386
28. Have you seen or heard of anything that would stop you or others from seeking to get the C-19 vaccines?
a. Yes	33	28	12	17	0.733333	0.622222	0.111111	1.66964	0.456261	0.682726	4.0832	1.11115	0.183563
b. No	12	17	33	28	0.266667	0.377778	-0.111111	0.59893	0.456261	0.244906	1.46472	0.899965	0.183563
c. Don't know / won't say			45	45	0	0	0		#DIV/0!				1
29. (If Yes to #28:) What would stop you or others from seeking the vaccine?
Producers' hide and seek activities related to vaccine acuracy in the clinical test	16	4	29	41	0.355556	0.0888889	0.266667	5.65517	0.609404	1.71282	18.6716	1.25787	0.00223238	Doers are 1.3 more likely to give this response than Non-Doers.
The virus will infect us even if we get vaccinated.	3	9	42	36	0.0666667	0.2	-0.133333	0.285714	0.704295	0.0718495	1.13616	0.704969	0.0592137
Some Islamic leader may prohibit getting the vaccine	4	7	41	38	0.0888889	0.155556	-0.0666667	0.529617	0.666005	0.143564	1.95379	0.863105	0.260813
It is not possible to produce a vaccine within a year. So this vaccine may not work	3	12	42	33	0.0666667	0.266667	-0.2	0.196429	0.686134	0.0511866	0.753795	0.61101	0.0106612
Vaccine may not work against other strains [variants]	23	12	22	33	0.511111	0.266667	0.244444	2.875	0.450077	1.18994	6.94626	1.20445	0.0149587
Concern about the efficacy as many volunteers got sick/died as a result of getting the vaccines	16	26	29	19	0.355556	0.577778	-0.222222	0.403183	0.433677	0.172325	0.943313	0.835292	0.0283112
There is no proper cold chain to preserve the vaccin, so vaccine may loss its efficacy	7	2	38	43	0.155556	0.0444444	0.111111	3.96053	0.832123	0.775239	20.2335	1.18595	0.0786006
Include any additional determinants studied below:
Age			45	45	0	0	0		#DIV/0!				1
18-25	12	13	33	32	0.266667	0.288889	-0.0222222	0.895105	0.470966	0.355614	2.25304	0.978746	0.5
26-30	10	9	35	36	0.222222	0.2	0.0222222	1.14286	0.517166	0.414736	3.14929	1.0249	0.5
31-35	5	4	40	41	0.111111	0.0888889	0.0222222	1.28125	0.706675	0.3207	5.1188	1.04444	0.5
36-40	5	2	40	43	0.111111	0.0444444	0.0666667	2.6875	0.865018	0.493208	14.6442	1.14475	0.217021
41-45	2	4	43	41	0.0444444	0.0888889	-0.0444444	0.476744	0.89311	0.0828046	2.74484	0.83291	0.338298
46 or more	11	13	34	32	0.244444	0.288889	-0.0444444	0.79638	0.47801	0.312054	2.03241	0.955805	0.405986
Gender			45	45	0	0	0		#DIV/0!				1
Male	32	26	13	19	0.711111	0.577778	0.133333	1.79882	0.446392	0.749911	4.31483	1.12787	0.1354
Female	13	19	32	26	0.288889	0.422222	-0.133333	0.555921	0.446392	0.231759	1.33349	0.886625	0.1354
Occupation			45	45	0	0	0		#DIV/0!				1
Service	16	28	29	17	0.355556	0.622222	-0.266667	0.334975	0.437631	0.142067	0.789826	0.806459	0.00992841			Non-doers are 1.2 more likely to give this response than Doers.
Student	5	6	40	39	0.111111	0.133333	-0.0222222	0.8125	0.645994	0.229056	2.88207	0.958815	0.5
Business	17	4	28	41	0.377778	0.0888889	0.288889	6.22321	0.607394	1.8923	20.4663	1.2732	0.00112549	Doers are 1.3 more likely to give this response than Non-Doers.
Housewife	2	5	43	40	0.0444444	0.111111	-0.0666667	0.372093	0.865018	0.0682863	2.02754	0.767894	0.217021
Day labor	1	1	44	44	0.0222222	0.0222222	0	1	1.43019	0.060617	16.497	1	0.752809
Driver	1	1	44	44	0.0222222	0.0222222	0	1	1.43019	0.060617	16.497	1	0.752809
Tailor	1		44	45	0.0222222	0	0.0222222		#DIV/0!			1.2399	0.5
Unemployed	1		44	45	0.0222222	0	0.0222222		#DIV/0!			1.2399	0.5
Rickshowpullar	1		44	45	0.0222222	0	0.0222222		#DIV/0!			1.2399	0.5
Level of education			45	45	0	0	0		#DIV/0!				1
Upto SSC	16	22	29	23	0.355556	0.488889	-0.133333	0.576803	0.431179	0.247742	1.34293	0.896793	0.142953
HSC	9	14	36	31	0.2	0.311111	-0.111111	0.553571	0.49252	0.21083	1.4535	0.880653	0.166934
BA	12	6	33	39	0.266667	0.133333	0.133333	2.36364	0.553122	0.799381	6.98888	1.14314	0.093385
MA	8	3	37	42	0.177778	0.0666667	0.111111	3.02703	0.713561	0.747516	12.2578	1.16389	0.0982993
			45	45	0	0	0		#DIV/0!				1
			45	45	0	0	0		#DIV/0!				1
			45	45	0	0	0		#DIV/0!				1
			45	45	0	0	0		#DIV/0!				1
			45	45	0	0	0		#DIV/0!				1
			45	45	0	0	0		#DIV/0!				1
			45	45	0	0	0		#DIV/0!				1
